# Supplementary material for: A Search for New Biological Pathways in Cerebral Autosomal Dominant Arteriopathy with Subcortical Infarcts and Leukoencephalopathy by Proteomic Research
Source: J Clin Med. 2024 May 27;13(11):3138. doi: 10.3390/jcm13113138 (PMC11172732; doi:10.3390/jcm13113138)
Supplement: Supplementary file 1 [file jcm-13-03138-s001.zip]

Archive with 1 entries (1 files):
- jcm-2976172-supplementary.pdf
